# Supplementary material for: Chemoimmunotherapy in Advanced Biliary Tract Cancers: A Meta-Analysis of Clinical Outcomes
Source: Biomedicines. 2025 Aug 28;13(9):2099. doi: 10.3390/biomedicines13092099 (PMC12467448; doi:10.3390/biomedicines13092099)
Supplement: Supplementary file 1 [file biomedicines-13-02099-s001.zip]

Archive with 1 entries (1 files):
- biomedicines-3781715-supplementary.pdf
